# Supplementary material for: Prenatal Maternal Immune Activation with Lipopolysaccharide Accelerates the Developmental Acquisition of Neonatal Reflexes in Rat Offspring Without Affecting Maternal Care Behaviors
Source: Biomolecules. 2025 Feb 27;15(3):347. doi: 10.3390/biom15030347 (PMC11940702; doi:10.3390/biom15030347)
Supplement: Supplementary file 1 [file biomolecules-15-00347-s001.zip]

Archive with 3 entries (2 files):
- biomolecules-3482246-supplementary/Supplementary Materials/
- biomolecules-3482246-supplementary/Supplementary Materials/biomolecules-3482246- Table S1.pdf
- biomolecules-3482246-supplementary/Supplementary Materials/Supplementary Materials Tables S2-S5.pdf
